# Supplementary material for: The Synergistic Effect of Proanthocyanidin and HDAC Inhibitor Inhibit Breast Cancer Cell Growth and Promote Apoptosis
Source: Int J Mol Sci. 2023 Jun 22;24(13):10476. doi: 10.3390/ijms241310476 (PMC10341808; doi:10.3390/ijms241310476)
Supplement: Supplementary file 1 [file ijms-24-10476-s001.zip]

Archive with 1 entries (1 files):
- ijms-2411558-supplementary.pdf
